# Supplementary material for: Subjective Well-Being among Primary Health Care Patients
Source: PLoS One. 2014 Dec 8;9(12):e114496. doi: 10.1371/journal.pone.0114496 (PMC4259359; doi:10.1371/journal.pone.0114496)
Supplement: Data S1 — in Excel format. (XLS) [file pone.0114496.s001.xls]

## Sheet: Sayfa1
AGE	AGE-GRUP	GENDER	Marital St	Education	Income Grp	oxf1	oxf2	oxf3	oxf4	oxf5	oxf6	oxf7	oxf8	oxf9	oxf10	oxf11	oxf12	oxf13	oxf14	oxf15	oxf16	oxf17	oxf18	oxf19	oxf20	oxf21	oxf22	oxf23	oxf24	oxf25	oxf26	oxf27	oxf28	oxf29	das1	das2	das3	das4	das5	das6	das7	das8	das9	das10	das11	das12	das13	das14	das15
34	2	1	2	3	2	6	4	3	4	1	1	4	3	4	6	4	3	6	3	3	4	3	3	3	4	4	4	5	6	3	4	6	6	6	1	0	0	0	0	1	0	0	0	1	1	1	1	0	0
35	2	1	2	3	3	6	2	1	3	4	2	4	4	4	6	3	6	4	4	4	4	3	6	4	6	6	6	4	6	6	6	1	4	6	1	0	1	0	0	1	0	0	0	1	1	1	0	1	0
37	2	1	2	2	3	6	4	3	4	4	6	4	4	4	6	6	6	2	4	6	6	4	4	6	6	3	6	1	3	4	4	6	2	6	1	0	1	0	0	0	0	0	2	0	1	1	0	1	0
25	1	1	1	3	1	6	6	3	2	2	5	3	5	4	5	5	1	5	4	2	5	3	3	5	5	1	2	4	6	1	5	4	4	4	3	1	0	1	1	1	1	1	1	0	2	1	2	1	1
19	1	2	1	2	2	5	2	3	4	1	4	2	5	6	1	5	2	1	5	5	6	6	2	4	5	3	5	5	2	3	3	5	3	1	2	2	2	2	0	2	1	3	0	1	1	1	2	1	0
50	3	1	3	2	1	1	6	6	6	6	6	6	4	6	1	5	6	6	4	3	3	5	4	6	6	5	6	2	6	6	6	2	4	6	1	1	1	1	1	1	0	1	1	1	0	1	0	1	0
52	3	1	2	2	2	5	2	2	2	2	3	4	4	4	6	4	4	3	3	4	4	4	4	5	4	4	4	3	6	4	4	3	3	4	2	1	1	2	0	1	1	1	2	1	1	1	1	0	0
27	2	1	3	1	1	6	1	6	3	1	4	1	1	3	4	6	3	4	1	2	3	6	1	5	3	1	3	4	6	1	3	4	4	4	1	3	0	0	3	3	3	3	2	2	2	3	3	3	3
57	4	1	2	2	3	4	3	3	4	5	3	4	5	3	3	5	3	5	3	4	4	5	3	3	3	4	3	4	4	4	4	4	4	4	1	1	1	1	1	2	1	1	0	1	1	1	1	0	1
45	3	1	2	2	2	6	6	3	3	1	4	2	3	4	3	4	3	2	4	3	5	4	2	2	5	2	4	3	6	4	5	4	5	6	0	1	1	0	1	2	0	0	0	0	1	1	1	0	0
39	2	1	2	2	2	6	5	5	5	4	5	2	4	5	5	4	4	5	5	4	5	5	5	5	5	5	5	5	5	4	4	5	5	5	1	0	1	1	0	1	1	0	1	0	1	2	1	1	1
26	2	2	2	3	4	6	6	3	1	2	6	2	2	1	6	6	6	5	4	6	6	5	5	5	5	6	5	5	6	5	5	6	6	5	1	0	0	2	1	0	0	0	0	0	0	0	0	0	0
25	1	1	1	3	2	6	4	4	3	2	5	3	4	6	4	5	4	6	5	4	4	6	5	5	5	5	6	5	6	4	5	6	6	6	1	2	1	2	1	1	2	1	1	0	0	1	1	3	1
41	3	1	2	1	2	3	3	2	5	3	5	3	4	4	4	3	4	4	6	4	4	3	3	4	2	2	3	4	5	2	3	4	3	5	1	1	2	1	1	1	1	1	1	1	0	1	0	0	0
33	2	1	1	2	2	6	1	1	1	2	6	3	1	3	6	1	3	4	6	1	1	1	1	6	2	2	4	1	6	4	4	5	2	6	1	0	1	0	0	0	0	0	0	0	1	0	0	0	0
58	4	1	2	1	2	2	5	4	6	3	5	5	4	6	6	5	4	6	3	6	5	5	5	6	6	6	6	5	6	5	4	6	2	5	2	1	0	0	0	2	0	0	2	0	1	1	1	2	1
52	3	1	2	3	2	6	6	6	6	6	5	1	6	5	6	2	6	4	3	4	6	3	1	6	6	1	3	6	6	1	3	6	1	6	0	0	0	0	0	0	0	0	0	1	1	0	0	1	0
26	2	1	1	2	2	5	4	4	1	1	5	2	2	2	6	1	2	6	6	6	6	4	6	1	6	1	1	1	1	1	2	5	6	6	1	2	1	1	1	0	1	1	1	1	1	1	1	1	1
44	3	2	2	2	3	6	5	5	5	5	5	5	5	5	5	4	4	4	3	4	4	4	5	5	5	4	3	5	5	5	5	5	5	5	0	0	0	0	0	0	0	0	1	0	1	0	0	1	0
22	1	1	1	2	3	6	4	5	4	5	6	6	4	6	1	6	5	2	6	5	5	5	4	6	6	6	6	6	6	4	4	6	1	6	0	0	0	0	0	3	0	0	3	0	0	0	0	0	0
37	2	2	2	2	5	3	4	4	4	4	3	4	4	4	3	4	4	3	3	4	4	4	4	3	4	4	4	3	3	5	5	2	2	2	0	0	0	0	0	0	0	0	0	0	0	0	0	0	0
43	3	1	3	1	2	6	6	2	6	2	3	2	5	2	5	5	4	2	4	4	3	5	3	2	4	5	5	2	5	2	4	5	2	2	1	1	2	1	1	2	1	1	1	0	2	1	1	1	0
30	2	2	2	1	2	5	4	5	4	2	5	2	5	5	2	2	2	4	5	2	3	5	5	5	5	2	4	2	5	4	5	5	3	5	2	1	1	1	1	2	1	2	1	1	0	1	1	1	0
38	2	2	2	2	1	5	3	4	4	4	5	4	4	4	5	4	4	5	4	4	3	4	3	4	4	4	4	4	5	4	4	5	5	5	1	0	1	0	0	0	1	0	0	0	1	1	0	1	0
60	4	2	2	1	2	4	4	2	5	1	2	2	3	3	4	3	2	1	2	2	5	3	5	2	3	2	2	4	5	2	3	2	2	2	2	1	2	2	1	1	1	1	0	2	2	2	2	1	0
39	2	2	2	2	2	5	5	4	5	5	5	4	5	5	6	5	5	2	3	5	5	5	4	5	2	5	4	2	5	5	3	5	5	5	0	0	1	0	0	0	0	0	0	1	1	1	0	1	1
29	2	2	1	3	5	5	3	3	3	4	5	4	4	5	6	3	3	4	5	3	4	3	3	5	4	4	3	5	6	3	3	6	4	6	1	1	0	1	0	1	1	1	1	1	1	0	1	1	0
25	1	1	1	3	1	4	4	3	3	1	5	3	3	2	1	4	4	2	6	2	3	3	4	5	3	1	2	4	2	6	5	2	3	3	2	0	1	0	0	0	0	0	2	1	2	1	2	1	1
38	2	2	2	1	2	4	6	1	1	1	5	1	3	1	6	4	2	6	5	3	2	3	1	3	2	3	3	6	6	1	2	3	3	5	3	0	1	0	0	1	1	0	0	0	0	0	0	0	0
33	2	2	2	1	2	4	6	1	1	1	3	4	1	6	4	6	6	1	1	3	6	6	1	1	3	1	6	5	6	3	3	6	1	1	1	1	2	1	0	1	1	1	2	1	2	1	1	3	1
27	2	1	2	3	4	4	3	2	3	2	4	3	3	3	3	3	3	5	4	3	3	2	2	3	4	2	2	3	4	3	3	3	3	3	2	1	1	0	0	0	1	0	2	1	2	2	1	1	0
42	3	1	2	1	2	6	4	2	3	6	4	1	3	4	2	4	4	4	3	5	4	3	5	3	5	4	4	4	3	4	3	4	5	6	1	0	1	3	2	1	1	1	0	0	2	0	1	1	0
43	3	1	2	2	2	6	6	5	6	1	5	2	3	5	4	4	5	6	4	5	6	4	2	4	3	3	3	5	6	3	5	3	3	5	1	1	1	1	1	0	1	1	2	1	1	1	1	0	1
25	1	1	2	3	3	6	6	5	6	3	5	4	6	6	6	5	5	5	5	6	5	6	4	3	4	4	6	3	6	3	6	6	5	5	3	0	1	1	0	0	0	0	1	0	1	1	1	0	1
20	1	2	2	3	2	3	3	6	3	3	5	4	3	6	6	4	5	6	1	5	6	3	3	5	4	3	4	5	6	5	4	4	4	2	0	1	0	2	0	1	1	0	3	0	1	0	1	2	0
53	3	1	2	2	1	2	6	2	6	1	1	4	6	3	4	3	1	6	1	1	6	6	5	2	5	5	5	4	6	3	4	1	1	1	0	0	3	2	2	1	1	3	0	3	2	3	3	1	1
40	3	1	2	2	4	6	2	2	3	3	6	3	4	4	4	3	3	4	3	3	4	3	2	5	6	4	4	2	2	4	6	3	4	3	1	1	1	2	1	1	1	0	1	1	1	1	1	0	0
59	4	1	2	2	2	6	5	5	5	5	2	5	5	5	6	6	4	1	2	5	4	4	4	5	4	4	4	3	2	5	5	4	3	3	2	1	1	0	1	1	1	1	1	3	1	1	1	1	0
40	3	2	2	2	2	2	4	2	4	2	3	2	2	6	6	3	3	2	4	3	4	3	3	4	5	2	3	2	6	3	3	5	1	5	1	2	2	2	3	1	3	2	1	3	2	3	3	3	0
70	4	1	2	1	2	5	5	5	6	3	2	4	5	6	2	5	5	5	2	6	5	6	4	4	5	5	6	2	6	6	5	6	2	2	3	2	2	2	2	2	1	1	3	1	1	2	1	2	0
50	3	2	2	1	5	2	3	3	2	4	6	5	6	6	3	4	4	5	1	2	6	6	6	6	6	5	6	6	6	6	6	5	5	6	1	1	0	0	0	1	0	0	0	0	1	1	1	3	0
18	1	1	1	2	2	4	3	2	4	1	5	2	3	1	4	4	1	5	4	1	3	3	5	5	5	1	2	6	6	3	2	4	1	5	0	0	2	0	1	1	1	0	0	2	3	3	2	3	1
20	1	1	1	3	5	5	3	2	3	1	5	4	4	4	5	5	3	3	3	3	3	3	4	4	4	2	2	5	5	2	2	6	4	1	2	0	0	0	0	0	0	1	1	1	1	1	1	1	2
36	2	1	2	3	5	5	4	3	3	2	2	2	4	3	2	4	2	5	1	3	3	4	3	4	3	3	4	3	5	3	3	5	5	4	3	0	2	0	0	2	0	0	0	0	2	2	1	1	0
20	1	1	1	3	4	6	3	3	2	4	6	1	1	1	6	2	5	3	6	5	5	5	5	4	5	5	5	4	6	6	5	6	4	6	1	1	0	1	0	0	0	0	0	0	0	0	0	0	0
23	1	2	1	2	2	4	2	2	1	3	5	2	4	3	2	2	3	4	4	2	4	1	2	4	4	4	3	3	6	2	3	2	4	3	2	2	1	0	1	2	2	2	1	0	3	3	2	3	0
21	1	1	1	3	1	5	5	3	4	5	4	5	4	6	5	5	4	5	5	5	4	5	4	6	5	4	5	4	6	5	5	6	6	6	1	1	0	0	0	0	0	0	0	0	1	0	0	1	0
47	3	2	2	3	4	5	5	5	4	3	5	3	5	6	2	4	3	5	5	5	5	4	5	5	5	4	5	3	6	5	5	5	5	4	1	1	1	0	1	2	1	2	1	2	1	0	1	2	1
63	4	1	3	1	1	6	5	2	5	4	2	2	5	5	3	2	3	3	5	2	6	2	2	2	5	4	2	1	5	3	5	3	5	2	2	0	1	0	0	1	0	2	1	1	2	2	2	2	0
24	1	2	1	1	1	3	4	4	2	2	6	4	4	4	3	4	4	3	5	2	4	4	4	5	2	2	4	3	3	4	4	3	3	6	1	0	1	1	0	0	1	1	1	0	0	1	0	1	0
43	3	1	2	1	1	6	6	1	1	6	1	2	6	6	1	6	6	2	1	6	1	6	6	1	6	2	2	1	1	2	1	1	1	1	1	0	1	0	0	3	0	0	0	0	0	0	0	0	0
60	4	2	3	3	2	5	3	4	3	4	5	3	6	2	4	6	3	4	6	4	5	6	4	4	6	4	5	6	5	3	5	5	4	3	1	0	1	2	1	1	1	1	1	1	2	2	1	2	1
50	3	2	2	2	2	6	6	3	6	1	6	3	4	6	3	6	6	4	3	4	6	4	3	1	3	3	3	4	4	1	3	2	1	1	1	1	1	0	1	1	1	1	1	1	1	1	1	1	0
65	4	1	3	1	2	6	5	4	3	1	6	4	4	6	6	3	6	3	1	5	6	5	6	5	2	4	4	4	6	6	4	1	1	6	1	1	1	1	0	3	1	0	1	1	1	3	2	3	0
32	2	1	2	1	1	2	1	1	4	3	4	2	6	4	6	1	1	5	1	1	4	6	6	3	1	1	1	1	4	1	4	4	1	1	3	1	1	0	1	2	2	2	1	3	3	3	3	3	1
23	1	1	1	2	2	4	5	4	6	3	4	6	6	4	2	4	5	4	1	2	6	5	6	2	2	3	4	6	6	3	4	4	4	2	2	2	2	2	2	1	2	2	2	1	3	2	1	1	0
40	3	1	2	1	1	3	4	4	4	2	4	4	4	4	3	3	4	5	3	4	4	4	4	5	4	2	4	5	4	4	4	5	3	3	3	3	0	2	1	2	2	1	1	1	1	1	1	2	1
25	1	2	1	3	1	6	5	4	5	5	5	4	4	5	2	5	5	4	5	4	5	5	2	5	5	3	4	4	6	3	4	5	4	5	1	0	0	0	0	0	0	1	1	0	0	1	1	1	0
19	1	1	1	3	1	4	3	2	2	2	2	2	2	2	2	3	2	2	2	1	2	2	2	2	2	2	2	2	4	2	2	3	2	3	2	0	1	2	2	0	1	1	1	3	2	3	3	3	2
22	1	1	1	3	1	5	4	3	5	2	4	5	4	2	2	3	2	4	3	5	5	4	2	5	5	4	3	3	6	3	4	4	4	2	2	2	1	2	1	1	1	1	2	0	2	1	2	0	0
24	1	2	1	3	2	6	4	5	3	4	6	4	4	5	6	4	4	6	4	4	5	5	3	4	5	4	5	3	6	5	4	6	6	6	1	1	0	1	0	0	0	0	0	0	0	0	0	1	0
19	1	1	1	2	1	6	2	3	6	3	6	5	5	6	3	6	3	3	5	4	4	3	2	4	4	4	4	6	6	4	3	6	6	4	1	0	1	0	0	1	0	1	0	0	2	1	0	1	0
29	2	1	2	3	3	5	4	4	2	1	5	5	6	5	6	5	3	4	5	5	5	5	2	2	6	4	4	4	6	3	5	6	4	5	2	1	1	0	1	2	1	1	1	2	2	3	3	2	0
35	2	1	2	1	2	2	6	1	3	2	5	1	6	3	5	3	6	1	1	4	6	6	6	1	6	2	3	6	4	2	6	6	6	1	6	1	1	1	3	2	1	1	2	3	3	3	3	3	1
22	1	1	1	2	1	4	4	2	2	3	4	2	3	3	4	2	2	4	4	2	3	2	2	3	3	3	2	3	4	2	2	4	3	4	1	1	2	1	1	2	1	1	2	1	2	2	1	1	1
28	2	2	2	2	3	4	6	1	1	3	4	6	6	3	3	3	5	3	3	6	6	6	5	3	6	5	4	1	2	6	5	3	5	6	1	1	0	0	0	1	1	1	1	1	1	1	1	2	1
19	1	2	1	3	1	3	6	5	5	1	5	4	6	3	5	4	6	5	1	2	4	3	5	1	2	1	3	1	3	1	2	3	6	2	3	2	1	2	3	3	3	1	0	1	3	3	3	3	3
23	1	1	1	3	1	5	4	4	3	4	5	4	3	4	6	3	4	6	4	4	4	3	2	5	4	4	3	5	6	4	4	6	5	6	1	0	0	0	0	0	1	0	0	1	1	1	0	0	1
40	3	1	2	3	4	4	2	2	2	3	6	2	1	2	5	3	3	4	4	3	2	4	4	4	2	3	3	4	3	3	3	5	3	3	2	1	1	1	0	1	0	0	1	1	1	1	1	0	0
40	3	1	2	3	3	6	4	5	5	3	3	3	4	4	4	5	5	6	3	5	4	5	5	3	5	3	4	3	4	4	4	6	6	4	2	1	1	2	0	1	1	0	1	1	1	1	1	1	0
20	1	1	1	3	3	6	3	3	3	4	5	3	5	5	5	4	4	6	6	4	4	5	4	6	4	4	4	5	5	3	4	5	4	6	1	1	0	1	0	0	1	1	1	0	0	1	1	2	1
22	1	1	1	3	3	6	5	3	4	2	4	5	5	4	4	3	4	5	4	6	6	6	4	4	3	4	5	5	6	6	6	6	6	6	1	1	1	0	0	0	0	0	0	0	0	0	0	0	0
29	2	2	1	3	3	6	5	5	3	3	4	5	6	6	6	6	5	4	1	5	6	6	6	4	6	4	6	4	6	6	6	6	6	1	1	0	0	2	0	3	0	3	3	0	3	2	0	3	0
21	1	1	1	3	3	5	3	3	2	2	6	4	4	4	3	4	4	5	5	4	4	4	3	5	4	4	4	5	6	4	4	6	5	5	1	1	0	0	0	0	1	1	1	0	0	1	0	0	1
25	1	1	1	3	3	6	4	4	4	4	5	5	4	5	5	5	4	6	5	4	4	4	2	6	4	4	4	5	6	4	4	6	6	6	0	0	0	0	1	0	1	1	0	1	1	0	1	0	0
19	1	1	1	3	3	6	5	4	5	2	3	3	3	3	3	4	4	3	3	3	4	4	2	3	5	5	4	2	2	3	2	2	6	5	1	1	1	0	0	1	1	1	1	1	2	1	0	2	1
53	3	1	2	1	2	6	4	1	2	3	6	1	6	4	6	1	3	1	1	4	2	4	2	4	4	1	4	1	6	1	2	6	1	6	0	0	0	0	0	1	1	1	0	0	0	0	1	0	0
37	2	1	2	1	2	3	5	4	1	3	4	1	3	4	4	3	4	4	3	2	3	3	4	4	4	3	3	3	4	4	3	4	6	6	2	1	1	0	1	0	2	2	1	1	2	1	2	1	1
27	2	1	2	3	4	6	3	3	2	6	6	6	6	6	6	6	6	6	6	6	6	6	6	6	6	6	6	4	6	6	6	6	6	6	1	1	0	0	0	0	0	0	0	0	1	1	0	1	0
28	2	1	2	3	3	6	5	5	5	5	5	5	5	6	5	6	5	5	5	5	5	5	4	5	5	5	5	4	5	5	5	5	5	5	0	1	0	0	0	1	0	0	0	0	0	1	1	0	0
33	2	1	2	1	2	1	6	3	5	1	1	1	4	1	1	1	2	1	1	3	4	4	4	3	4	4	3	3	1	4	4	6	1	1	3	1	2	0	1	3	3	1	1	1	2	3	3	3	1
54	3	1	1	3	2	5	6	5	4	4	5	3	4	4	6	3	3	5	6	4	4	4	4	4	4	4	3	4	5	4	4	3	3	5	1	1	1	2	2	1	2	2	1	1	1	1	1	1	0
39	2	2	2	3	2	6	6	5	5	5	2	5	6	6	1	5	5	4	2	4	4	5	3	2	6	5	6	2	6	4	4	6	6	6	1	1	1	1	0	1	0	0	1	0	1	0	0	1	0
51	3	2	2	2	5	6	5	3	3	6	6	3	5	6	6	6	4	6	3	6	6	6	5	4	6	6	6	1	6	5	4	6	5	6	1	0	0	0	0	2	0	0	1	0	0	0	0	0	0
18	1	2	1	2	5	6	4	4	5	5	2	6	6	6	4	6	5	5	2	5	5	6	5	5	5	5	6	5	6	6	6	5	5	5	1	0	0	0	0	0	0	0	2	0	1	2	0	1	0
38	2	1	2	1	2	3	4	1	4	1	2	2	4	4	1	4	4	2	1	2	4	3	4	3	4	4	3	1	1	1	2	1	1	1	2	2	2	2	1	1	3	2	1	2	2	2	3	2	0
53	3	2	2	2	2	3	4	2	2	1	3	1	4	4	6	5	4	6	3	3	4	4	2	3	4	4	4	3	3	5	4	6	3	3	1	1	0	0	2	1	1	1	1	2	2	2	1	2	0
53	3	1	2	2	2	6	1	4	1	1	3	4	4	4	6	4	4	4	6	4	4	4	2	3	4	4	4	6	6	4	4	6	6	6	2	2	0	0	0	0	0	0	2	0	0	0	0	0	0
30	2	2	1	3	2	6	6	5	3	1	6	4	6	6	1	3	3	1	5	5	6	6	5	6	6	6	6	6	6	5	6	6	3	5	1	0	0	0	0	1	1	3	1	0	0	1	1	0	0
24	1	2	1	3	1	5	5	4	5	4	5	5	5	5	5	6	4	4	5	3	5	4	3	2	5	5	5	5	5	2	2	2	2	5	2	1	0	0	1	1	0	1	2	0	0	0	2	1	0
33	2	2	2	2	3	4	2	2	2	3	4	2	4	3	4	2	3	4	2	2	3	3	3	4	3	3	2	4	4	3	3	4	4	4	2	2	1	1	2	2	2	2	1	2	2	2	3	0	2
19	1	2	1	2	1	5	4	4	4	2	4	3	4	5	5	5	4	4	3	4	5	4	3	5	5	4	5	3	5	4	5	6	4	1	0	2	0	2	1	0	2	2	1	0	1	1	0	1	0
22	1	2	1	3	1	6	6	5	5	3	6	5	5	5	6	5	5	5	5	4	4	5	5	6	5	5	5	5	6	5	4	6	5	6	1	1	1	2	0	0	1	0	1	1	0	0	0	0	0
26	2	1	2	1	2	6	1	1	1	2	5	4	1	3	6	3	1	5	4	3	1	2	3	3	3	1	4	3	6	3	4	6	6	6	0	1	0	0	0	0	0	0	0	0	0	0	0	0	0
25	1	1	1	3	5	6	2	4	3	3	5	3	4	4	5	4	4	4	5	3	4	4	3	3	5	4	4	4	6	5	4	5	5	6	1	1	0	0	0	1	0	0	1	1	1	1	1	1	1
27	2	1	1	3	2	6	4	3	4	2	4	3	3	3	5	4	3	5	4	3	3	3	3	5	3	3	3	4	5	3	3	5	5	4	1	1	1	0	1	1	1	1	1	1	1	1	1	2	1
25	1	1	1	3	2	3	5	3	1	1	5	4	3	4	2	5	4	6	1	1	3	3	4	3	4	5	4	3	4	4	4	3	6	3	2	1	2	1	1	3	2	2	1	2	2	2	2	1	1
43	3	1	2	1	5	6	4	4	4	4	6	4	4	4	6	4	4	6	3	5	5	5	5	6	4	4	4	3	6	4	4	6	6	4	0	0	0	0	0	0	0	0	0	0	0	0	0	0	0
52	3	1	2	1	2	3	2	2	2	1	3	2	2	2	3	2	2	3	3	2	2	2	2	3	2	2	1	3	3	2	2	3	3	3	2	2	2	2	2	2	2	2	2	2	2	2	2	2	2
24	1	2	1	1	1	4	6	1	1	1	5	2	2	6	3	6	6	6	6	6	6	6	1	4	6	3	6	2	5	3	3	3	6	6	1	1	1	0	1	0	1	0	1	0	1	0	0	1	0
24	1	1	1	3	1	6	3	4	5	1	4	4	5	5	3	6	5	6	1	5	5	4	2	4	5	5	5	1	4	2	4	5	1	6	0	0	0	0	0	0	0	1	0	0	1	0	0	0	0
23	1	1	2	1	2	6	1	1	1	1	3	4	4	4	3	4	1	6	3	1	1	4	4	6	4	4	1	3	3	1	4	3	3	3	1	2	1	1	1	2	1	1	1	2	1	1	2	1	1
24	1	2	1	3	2	2	5	5	4	5	4	4	5	4	5	4	4	5	3	3	5	4	3	3	4	3	4	5	6	4	4	5	5	5	1	1	0	1	0	1	1	1	2	1	1	1	1	2	0
31	2	1	2	3	2	6	6	3	4	1	3	4	6	5	2	4	4	3	1	4	6	6	4	3	6	2	4	1	2	6	6	4	1	6	1	1	1	1	1	1	1	2	1	3	0	0	1	1	1
25	1	2	1	3	1	6	4	6	2	4	5	3	4	6	3	3	3	3	5	3	4	6	5	6	5	4	3	5	6	3	5	5	5	5	1	0	0	0	0	0	1	0	1	0	1	1	1	1	0
39	2	2	2	1	2	3	2	2	2	2	5	2	2	1	2	2	2	2	2	1	1	2	1	6	3	3	2	4	5	3	2	2	2	2	2	2	2	1	1	1	1	1	1	1	1	1	2	2	0
27	2	1	2	1	2	4	4	3	4	2	4	4	4	2	2	4	4	3	3	3	4	4	4	4	4	4	4	3	6	4	4	4	3	3	1	2	2	1	1	1	1	1	1	0	1	1	2	1	0
50	3	1	2	1	5	2	4	4	4	2	6	4	4	4	6	5	5	6	6	4	4	4	4	6	3	3	4	5	6	4	4	6	4	4	1	1	0	0	0	1	1	1	1	0	1	1	0	0	0
42	3	1	2	2	2	6	6	3	4	1	4	2	3	4	4	3	3	4	4	3	5	4	3	4	5	3	3	4	4	2	3	5	4	3	2	1	1	1	1	2	1	1	1	1	1	1	1	1	0
43	3	1	2	3	4	4	6	3	5	4	4	4	5	5	5	5	4	3	3	4	4	5	3	2	5	4	5	3	5	4	5	5	4	5	1	1	0	1	1	1	1	2	1	0	1	1	1	2	0
50	3	1	2	2	5	6	4	4	5	5	6	5	5	5	6	4	4	6	6	4	4	4	4	6	6	6	6	6	6	5	5	6	6	6	0	0	0	0	0	0	0	0	0	0	0	0	0	0	0
38	2	2	3	3	4	3	2	2	1	2	5	4	2	3	4	3	3	5	5	3	2	2	2	2	3	3	2	6	6	3	4	4	4	4	1	1	1	0	1	2	1	1	0	0	1	2	0	3	0
34	2	2	2	3	4	3	3	3	2	1	5	2	2	3	4	2	2	5	5	2	2	2	1	6	2	2	3	5	3	2	2	3	3	3	1	1	2	1	2	2	2	2	2	2	2	2	2	2	2
28	2	2	2	3	5	6	4	4	4	4	6	4	4	4	6	4	4	6	5	4	4	4	4	6	4	5	5	6	6	4	4	6	6	6	0	0	0	0	0	0	0	0	0	0	0	0	0	0	0
51	3	1	2	1	2	5	3	2	3	3	4	3	3	4	6	3	3	6	4	3	3	3	3	4	3	3	3	3	6	3	3	6	4	5	1	0	0	0	0	0	0	0	0	0	0	0	0	0	0
22	1	1	1	3	1	4	3	5	5	5	5	5	6	6	5	4	4	4	5	5	5	5	3	4	5	4	4	4	5	5	5	5	5	5	1	1	0	1	1	0	2	1	1	0	1	2	0	1	1
22	1	2	1	3	1	3	5	3	5	2	2	4	3	5	5	5	4	4	4	3	5	5	2	4	2	2	5	2	4	2	5	5	4	5	2	1	1	1	1	1	1	0	1	1	1	1	1	1	1
24	1	1	1	3	3	6	2	3	3	2	3	5	5	6	3	3	3	4	4	3	3	4	5	1	6	6	6	2	2	5	4	5	6	6	2	2	1	1	2	2	1	1	2	2	2	2	2	2	2
53	3	1	2	2	2	6	4	1	3	1	4	1	5	4	3	5	3	5	4	3	3	3	2	4	3	3	2	5	6	2	3	6	4	6	1	0	0	2	2	2	2	2	1	1	2	2	1	2	2
20	1	1	1	3	2	6	5	5	4	3	5	4	5	6	5	6	5	5	4	6	5	6	4	5	6	6	6	3	6	6	5	6	4	6	1	1	0	1	0	1	1	1	3	1	1	1	1	2	1
35	2	1	1	2	1	6	6	5	6	5	2	5	6	6	6	6	5	4	5	6	5	6	5	5	6	5	6	3	6	5	5	6	6	5	2	1	0	0	0	1	0	1	3	0	0	0	0	1	0
41	3	2	1	2	2	5	3	5	4	3	1	4	4	3	4	5	5	4	2	4	5	3	3	4	4	3	5	4	2	3	5	3	1	3	4	4	2	1	2	2	3	1	3	1	2	3	1	2	3
23	1	1	1	3	1	6	6	3	3	5	6	3	3	4	5	5	4	5	3	3	2	5	2	2	6	4	5	3	6	4	4	5	5	5	1	1	0	0	0	2	1	1	1	2	1	2	2	2	1
60	4	1	2	1	2	6	4	4	4	4	6	4	4	4	6	3	4	6	5	4	4	4	4	6	4	4	4	6	6	3	2	3	3	4	0	1	1	0	0	0	1	1	1	0	0	0	0	0	0
31	2	1	2	1	2	6	6	1	6	2	4	1	4	3	3	4	2	1	1	2	4	4	2	1	3	3	3	1	1	3	3	1	1	1	3	3	3	3	3	3	3	3	0	3	3	3	3	3	3
39	2	1	2	3	5	6	1	2	2	2	5	5	6	6	5	5	5	6	5	5	6	5	2	1	6	5	5	6	6	5	5	5	6	5	1	0	0	0	0	1	0	0	2	0	1	0	1	1	0
23	1	1	1	3	1	4	4	2	4	1	3	3	3	4	6	3	2	3	3	2	2	3	4	5	4	3	2	4	3	2	2	3	3	3	2	0	1	1	2	1	1	0	2	2	2	2	2	0	0
57	4	1	2	2	2	6	4	5	5	1	6	3	5	5	6	5	5	1	3	6	6	6	6	2	6	6	6	3	6	5	6	6	6	1	1	2	0	1	1	1	0	1	2	0	0	1	0	2	0
44	3	2	2	1	2	3	6	4	4	4	6	4	4	4	6	2	3	4	1	3	4	6	1	6	6	4	5	1	6	3	5	6	4	4	0	0	0	0	0	0	0	0	0	0	1	2	0	3	0
27	2	1	2	2	2	6	6	6	6	3	1	4	4	2	4	3	3	4	3	6	3	4	5	3	4	2	2	3	3	3	5	4	5	5	3	3	1	2	1	3	1	2	1	1	1	2	3	3	1
24	1	2	1	3	3	6	3	4	4	5	6	4	4	5	5	5	4	4	5	3	5	3	3	3	2	4	5	5	6	4	5	6	5	5	1	0	1	0	0	1	1	1	1	0	0	1	0	1	0
51	3	2	2	2	3	2	4	4	3	4	2	3	4	6	1	4	6	3	2	5	6	6	5	1	6	5	5	1	1	5	4	3	4	1	1	1	2	0	0	0	1	0	0	1	1	1	1	1	0
26	2	1	3	2	3	5	4	2	2	3	4	3	3	3	4	3	3	5	3	3	4	5	3	4	3	3	4	3	4	3	3	6	3	3	1	1	1	1	1	1	1	1	1	1	1	1	1	1	1
32	2	2	2	3	3	6	6	6	6	1	6	6	6	6	1	6	5	3	3	6	6	6	4	3	6	6	6	2	6	4	6	6	1	3	0	1	1	2	1	0	0	0	1	2	0	1	0	2	0
42	3	1	2	3	3	6	6	4	4	3	6	4	4	4	3	3	4	3	5	6	4	4	3	5	4	5	4	6	6	4	4	6	3	6	1	1	1	0	0	1	1	1	1	1	1	2	1	1	0
54	3	1	2	3	3	6	6	1	4	3	6	3	5	4	6	3	5	4	2	4	6	2	4	2	6	4	3	6	6	3	4	6	5	6	1	1	1	0	0	1	0	0	1	0	1	1	1	1	0
36	2	1	2	2	2	6	6	4	4	1	3	6	6	6	3	6	4	3	3	6	6	6	4	3	6	4	6	6	6	4	4	3	5	6	0	1	0	0	0	0	0	0	0	0	0	0	0	0	0
43	3	1	2	1	1	6	6	1	6	1	1	1	2	1	3	4	4	1	2	3	5	5	2	2	1	4	3	3	3	1	4	6	5	1	2	1	2	2	0	0	2	0	0	2	2	1	0	0	0
36	2	1	2	3	4	5	5	5	5	1	5	3	4	4	5	4	4	6	4	4	4	3	2	4	4	4	4	3	5	2	3	5	4	6	1	0	0	0	0	1	1	0	1	0	1	1	1	1	0
27	2	1	2	3	3	2	4	2	5	2	4	4	2	5	4	3	2	4	4	2	2	3	4	4	5	4	3	2	4	3	4	2	4	4	1	0	1	1	1	1	0	1	1	2	2	2	2	2	1
38	2	1	2	1	2	6	1	1	1	4	5	3	1	5	5	2	2	6	5	3	5	1	4	5	4	4	5	2	3	3	2	2	1	3	1	0	1	0	0	0	0	1	1	0	0	0	0	0	0
23	1	1	1	3	5	5	5	3	5	3	4	4	4	3	4	6	4	5	4	4	4	5	3	3	5	5	4	3	4	4	4	5	4	5	1	0	0	0	0	1	1	0	1	1	1	1	1	1	0
23	1	2	1	3	2	5	5	2	4	3	5	5	4	5	5	4	3	5	5	3	4	4	3	4	4	3	4	3	5	4	4	5	5	5	2	1	0	0	0	1	0	0	1	1	1	1	1	1	0
20	1	2	1	3	2	6	4	4	3	3	4	3	5	4	1	6	4	4	1	5	4	5	3	4	4	4	5	6	6	6	4	6	5	3	1	2	2	0	0	3	0	3	0	0	2	2	0	1	0
23	1	1	1	3	1	6	5	6	5	2	5	5	6	6	6	6	6	5	5	6	6	5	6	2	6	5	5	2	6	2	5	6	2	5	3	2	0	1	1	3	2	1	2	2	3	3	2	3	2
32	2	2	2	1	2	5	4	4	2	3	1	6	5	6	1	2	6	6	1	6	6	5	5	4	6	6	6	2	1	5	6	2	3	2	3	2	1	3	0	3	2	2	1	3	1	2	1	0	0
22	1	1	1	3	1	5	5	5	4	2	6	6	3	5	5	6	4	6	6	5	6	5	5	5	4	4	2	6	6	5	5	6	5	4	1	0	1	2	1	2	1	1	0	0	0	1	2	2	1
29	2	2	1	3	3	5	2	3	2	3	1	2	2	6	5	3	5	4	5	6	5	4	6	4	5	5	5	4	6	5	5	6	4	2	1	0	0	1	1	1	0	1	2	0	1	1	0	2	0
23	1	2	1	3	5	3	3	5	2	2	6	4	2	6	3	4	3	5	3	3	6	3	1	3	5	3	3	5	6	2	4	4	3	6	0	0	0	0	2	0	0	0	0	0	2	1	2	2	0
25	1	1	1	3	4	4	3	3	3	4	4	4	3	5	4	5	3	4	2	3	4	3	2	4	3	3	5	1	5	2	4	5	5	5	1	1	0	1	1	1	0	0	0	1	1	1	1	1	0
21	1	1	1	3	1	6	5	3	3	2	6	3	5	5	4	5	3	6	5	3	5	5	2	5	5	3	5	5	5	3	5	5	5	6	1	3	0	0	0	1	1	1	1	0	1	1	1	1	0
20	1	1	1	3	1	6	4	3	3	2	6	2	4	5	4	5	2	6	5	3	5	5	2	5	5	3	5	5	5	3	5	5	5	6	2	0	1	1	0	1	0	2	1	0	1	1	1	1	1
21	1	2	1	3	1	3	4	5	6	5	4	4	5	6	6	4	4	2	4	4	5	4	5	4	5	3	5	1	6	3	3	6	2	5	2	0	1	0	1	1	2	2	1	0	3	1	1	0	1
19	1	2	1	3	1	6	4	4	4	2	1	5	4	4	5	5	4	6	4	4	4	5	3	3	5	4	4	3	4	4	4	5	3	3	1	1	0	1	0	2	1	0	1	0	2	2	1	2	2
20	1	2	1	3	1	5	5	3	3	5	5	4	5	5	5	5	5	3	2	5	5	4	3	3	3	3	4	2	5	1	4	2	5	5	1	1	0	0	1	1	2	1	2	0	0	1	1	1	0
20	1	2	1	3	1	6	1	6	4	3	5	3	4	6	6	5	5	4	5	5	5	5	5	4	5	3	5	4	5	3	4	4	3	5	1	1	1	2	0	1	1	1	1	0	1	1	0	0	0
21	1	2	1	3	2	4	4	3	4	2	4	4	4	3	4	5	4	4	1	4	4	5	3	5	5	1	4	3	5	3	3	5	5	5	1	1	1	1	1	1	1	1	2	1	1	1	1	1	0
29	2	1	2	3	2	3	4	3	3	2	6	4	4	5	5	4	4	4	6	4	5	5	5	5	6	4	4	5	5	3	4	6	5	6	1	2	0	0	0	1	1	0	0	0	0	1	1	0	1
27	2	2	1	3	5	6	4	4	3	2	6	6	4	6	6	4	4	6	5	6	6	4	4	6	6	1	4	6	6	6	6	6	5	3	1	1	1	0	0	1	1	1	1	0	1	1	1	1	0
65	4	1	1	1	2	6	4	4	4	4	6	4	4	5	6	2	5	3	3	4	4	4	4	2	4	4	4	6	6	4	4	6	6	6	1	2	1	0	0	0	0	1	1	0	0	1	1	1	0
24	1	2	1	2	1	5	5	2	4	2	2	4	3	6	6	3	3	5	4	4	6	4	4	3	5	5	4	2	6	3	3	3	3	6	2	1	1	0	1	2	2	1	1	1	3	2	1	3	1
25	1	1	1	3	1	5	5	3	4	1	3	4	4	4	4	5	3	4	2	3	4	5	3	3	3	2	5	2	5	3	4	5	5	5	1	1	1	1	1	1	1	1	1	1	1	1	1	1	1
41	3	1	2	1	2	6	5	5	5	5	6	5	5	5	2	5	5	2	2	5	5	5	5	2	5	5	5	2	2	5	5	2	2	2	2	2	2	2	2	3	3	1	2	2	2	3	3	1	1
20	1	1	1	3	1	6	3	4	2	2	5	3	3	4	3	3	4	3	5	3	3	4	3	4	3	4	3	3	6	3	3	6	4	6	2	0	0	2	1	3	3	2	2	2	3	3	2	3	3
28	2	2	1	3	1	6	4	3	3	6	6	6	4	6	6	4	4	5	3	4	6	3	1	6	4	6	6	1	6	4	4	6	5	5	1	0	0	0	0	1	0	0	0	0	0	0	0	1	0
21	1	1	1	2	1	3	5	4	4	6	6	5	5	6	5	6	4	3	3	5	5	5	2	5	5	4	6	3	4	4	4	6	1	6	3	0	0	1	0	2	0	0	0	0	2	1	0	0	1
22	1	2	1	3	5	6	5	4	5	6	3	5	4	4	3	5	5	5	4	5	5	5	4	5	4	4	4	2	5	5	4	6	5	6	1	2	1	0	1	0	0	0	2	1	1	0	0	2	0
25	1	2	1	3	2	6	4	4	3	2	4	4	4	4	3	5	4	3	5	4	5	5	3	3	4	4	5	5	5	4	4	6	6	5	1	0	0	0	0	1	1	1	1	0	0	1	1	1	0
28	2	1	2	3	4	6	3	3	3	3	4	4	4	4	5	3	3	4	5	3	3	3	2	4	4	4	3	3	5	3	3	6	4	5	1	0	0	0	1	1	1	0	1	0	1	1	0	1	0
22	1	2	1	3	3	4	3	2	3	4	4	3	4	3	4	3	3	4	3	3	3	2	3	4	4	3	3	4	5	3	3	5	4	5	1	0	0	0	0	1	0	1	0	0	1	1	1	0	0
47	3	1	2	1	2	6	4	2	4	4	3	3	4	4	6	2	4	4	3	4	4	4	4	6	4	4	4	5	6	4	4	6	5	4	0	0	1	1	0	0	1	0	1	0	0	0	0	0	1
26	2	1	1	3	2	5	4	3	2	4	4	3	3	4	5	3	2	5	5	3	3	3	3	4	3	3	3	4	5	3	3	5	5	4	2	2	1	1	1	2	2	1	1	1	1	1	1	1	1
23	1	2	1	2	2	5	3	5	4	3	5	3	4	5	5	5	4	4	3	4	4	4	5	5	5	5	3	4	6	4	4	6	6	5	0	0	0	0	0	1	0	0	0	0	1	0	1	0	0
24	1	1	1	3	4	5	3	2	3	3	5	3	4	3	3	4	3	5	4	3	4	4	3	4	4	3	4	4	5	3	4	4	4	4	2	1	0	1	0	1	1	0	1	1	1	1	1	1	0
49	3	1	2	1	2	6	5	3	6	4	4	1	6	6	6	1	6	6	3	6	6	4	2	3	6	6	6	4	6	5	6	4	6	6	2	2	1	1	0	0	1	1	3	0	1	2	0	1	0
42	3	1	2	3	1	3	5	2	3	2	4	4	5	4	3	5	5	2	3	3	4	2	3	1	4	3	2	5	6	3	2	3	5	4	2	0	1	0	1	1	0	1	1	1	2	2	2	2	0
63	4	1	2	1	2	3	4	4	4	1	1	1	4	4	1	4	1	1	3	1	3	4	1	3	1	1	4	3	1	1	2	1	1	1	3	3	3	3	3	3	3	3	3	3	3	3	3	3	3
25	1	2	2	3	2	5	5	5	5	3	2	5	6	6	2	5	5	2	2	5	5	5	5	2	5	4	5	5	6	5	5	6	6	6	1	1	0	1	0	0	0	0	0	0	0	0	0	2	0
43	3	1	2	1	2	6	1	1	1	1	6	1	1	1	6	1	1	6	6	1	1	1	1	6	1	1	1	6	6	1	1	6	6	6	1	0	0	0	0	0	0	0	0	0	0	0	0	0	0
20	1	2	1	2	2	6	1	4	1	3	6	4	4	4	6	4	4	4	6	4	4	4	4	6	4	4	4	6	6	4	4	6	6	6	0	0	0	2	1	0	0	0	1	0	1	0	0	0	0
33	2	1	2	3	3	6	3	2	6	3	6	1	5	6	6	6	6	6	6	6	6	6	4	5	6	5	6	3	6	6	6	6	6	4	1	1	0	1	0	1	1	0	0	0	0	0	0	1	0
24	1	2	1	3	2	4	1	2	1	4	4	2	3	4	4	2	2	3	4	2	3	1	3	5	2	2	2	5	3	2	2	4	5	4	1	1	1	0	1	0	0	1	1	2	1	1	1	2	0
19	1	2	1	2	1	6	4	1	3	5	4	2	4	3	4	5	3	4	3	3	3	1	3	5	5	4	2	4	5	3	2	3	5	6	1	0	1	0	0	2	1	1	2	0	0	0	0	1	0
44	3	1	2	3	4	4	4	4	3	4	4	3	3	4	5	3	2	6	4	3	4	3	3	5	4	3	3	5	6	4	3	6	4	5	1	0	1	1	0	1	0	1	1	0	0	1	1	1	0
23	1	1	1	3	2	5	5	5	5	3	3	5	5	5	5	6	4	5	4	4	4	4	4	4	5	4	5	4	5	5	3	5	5	6	1	0	0	0	0	1	0	0	1	0	1	1	1	2	0
28	2	1	1	3	2	4	5	1	6	3	2	3	5	3	4	3	3	3	2	4	4	2	2	5	5	5	4	3	4	3	3	6	5	3	3	2	1	3	1	2	0	1	1	1	1	0	1	0	0
34	2	1	2	1	3	6	6	5	5	1	6	2	5	6	6	6	6	6	3	6	4	6	3	5	6	3	5	4	4	3	4	3	4	3	1	1	0	2	1	2	1	1	1	0	1	3	1	1	1
25	1	1	1	3	4	6	4	4	3	3	6	5	4	4	6	3	2	4	4	4	4	2	1	5	2	3	3	4	5	3	4	6	6	6	0	0	1	0	0	1	1	1	1	0	1	1	1	1	0
29	2	1	2	3	4	6	4	3	1	4	3	3	5	4	6	4	1	6	6	3	4	4	3	3	4	4	4	5	6	4	4	6	5	6	1	0	0	0	0	1	0	0	0	0	0	0	0	0	0
28	2	1	2	3	5	5	3	4	3	2	3	3	3	4	6	6	4	4	3	3	3	6	3	4	3	3	6	1	4	3	4	4	4	4	1	1	1	0	1	2	1	1	1	0	1	2	2	1	0
28	2	1	2	3	5	6	4	4	4	1	6	5	1	6	6	4	4	6	6	5	5	3	1	6	4	3	4	4	6	3	4	6	6	6	0	0	0	0	0	0	0	0	0	0	0	0	0	0	0
50	3	2	2	3	5	6	6	6	6	6	6	4	6	6	6	3	6	6	3	5	5	5	5	6	6	6	4	6	6	4	5	6	5	4	0	0	0	0	0	0	0	0	0	0	0	0	0	0	0
25	1	1	1	3	2	6	6	5	4	5	5	4	6	6	6	4	4	6	4	4	5	5	5	5	6	5	6	6	6	6	4	6	6	5	1	1	0	1	0	1	0	0	1	0	1	0	0	2	0
25	1	2	1	3	1	6	5	6	5	5	6	5	6	6	6	5	5	6	5	6	6	5	5	5	6	6	5	6	6	6	6	5	5	6	0	0	0	0	0	1	0	0	0	0	0	0	0	1	0
27	2	1	2	3	5	6	2	4	3	4	6	3	2	4	6	4	3	6	3	3	3	3	3	5	3	2	3	3	5	3	3	6	4	6	2	2	2	0	1	2	2	2	2	2	2	2	2	3	0
35	2	1	3	1	1	3	4	1	4	1	1	1	1	1	1	4	1	1	1	1	1	4	1	1	3	1	4	1	1	2	1	1	1	1	3	3	3	3	3	1	3	3	3	3	3	3	3	3	0
57	4	1	2	1	1	6	4	4	4	4	5	4	4	4	5	4	4	5	5	4	4	4	4	5	4	4	4	5	5	4	4	5	5	5	0	0	0	1	0	0	0	0	1	0	1	0	0	0	0
22	1	2	1	2	2	1	3	1	2	1	6	1	1	1	1	1	1	1	1	1	6	1	1	1	1	1	1	1	1	1	1	1	1	6	3	3	3	3	3	3	3	3	2	2	2	2	2	2	1
27	2	2	2	3	5	5	4	1	4	5	2	3	6	3	3	4	2	2	2	3	3	4	2	6	4	2	4	2	6	2	3	3	5	5	2	2	1	2	1	0	1	1	2	1	1	1	1	2	1
34	1	1	3	2	3	4	3	3	3	3	4	3	3	3	6	4	3	6	4	3	3	3	3	5	3	4	3	4	4	3	3	4	4	4	1	1	1	1	1	1	1	1	1	1	1	1	1	1	1
48	3	1	2	2	1	5	3	3	3	4	4	4	4	4	5	3	3	5	4	4	3	3	4	3	4	3	4	4	5	2	3	5	5	5	1	0	1	1	0	1	1	1	0	0	0	0	0	0	0
32	2	2	3	1	1	1	1	1	1	1	1	1	1	1	1	1	1	1	1	1	1	1	1	1	1	1	1	1	6	1	1	1	1	1	2	2	2	2	3	2	2	3	2	2	2	3	3	3	2
41	3	2	2	2	4	6	6	6	5	5	5	5	5	5	6	5	5	6	3	5	5	5	5	5	3	4	4	2	6	4	4	6	6	6	0	0	0	0	0	0	0	0	0	0	0	0	0	0	0
36	2	2	2	1	1	3	1	1	1	1	3	1	1	1	3	1	1	3	3	2	3	3	3	4	3	3	3	4	5	4	3	4	3	3	2	0	1	1	1	1	1	1	1	1	1	2	2	3	1
36	2	2	2	2	2	4	3	2	3	3	5	3	3	4	5	3	4	6	4	2	2	5	3	4	5	3	5	4	4	2	5	6	5	4	1	0	2	1	2	1	0	0	0	1	0	1	2	3	1
25	1	2	1	2	2	6	5	3	4	3	6	6	6	4	6	5	4	6	3	4	4	4	4	3	4	4	4	3	6	5	5	6	6	1	0	0	0	0	0	0	0	0	0	0	0	0	0	0	0
51	3	1	2	1	2	6	4	4	3	3	6	3	3	4	5	4	4	5	4	4	4	4	4	5	4	4	5	5	5	5	4	6	5	5	1	0	0	0	0	1	0	0	0	0	1	1	1	1	0
55	3	2	2	2	3	6	3	3	3	3	6	3	4	4	6	3	4	6	3	3	3	3	3	4	3	3	3	3	5	3	3	6	3	5	1	0	0	0	0	2	0	0	0	0	3	2	1	2	0
67	4	2	3	1	2	6	5	4	4	4	6	3	4	4	6	3	3	6	4	4	4	3	3	5	3	2	4	4	4	4	4	5	4	5	1	1	0	0	0	0	0	0	0	0	0	0	1	0	0
30	2	2	1	3	4	6	4	4	4	4	6	5	5	5	6	4	4	6	6	6	6	6	6	6	4	4	6	6	6	4	5	6	6	6	0	0	0	0	0	0	0	0	0	0	0	0	0	0	0
55	3	2	2	3	3	6	5	5	3	3	5	4	6	5	5	4	4	4	5	4	4	4	5	5	6	6	4	6	6	4	6	5	5	5	0	0	0	0	0	1	0	0	0	0	1	1	1	2	0
45	3	1	2	1	1	3	4	2	4	1	3	2	4	2	4	2	2	3	3	3	3	3	3	3	2	2	2	3	3	2	3	4	3	3	2	2	2	1	0	1	0	1	1	1	1	2	1	1	0
25	1	1	2	3	5	6	4	4	4	4	6	4	4	5	6	5	5	6	6	5	4	4	4	5	3	3	4	4	5	4	4	5	5	5	1	0	1	1	1	1	1	1	1	1	1	1	1	1	1
33	2	2	2	3	5	6	3	2	3	4	6	3	4	3	5	3	3	6	4	3	5	3	3	5	5	5	3	5	5	4	3	6	5	5	1	0	0	0	0	2	0	0	0	0	2	2	0	2	0
21	1	1	1	3	1	6	6	6	6	6	6	6	6	6	6	6	6	6	6	6	6	6	6	6	6	6	6	6	6	6	6	6	6	6	0	0	0	0	0	0	0	0	0	0	0	0	0	0	0
25	1	1	1	3	5	2	4	2	3	1	1	2	2	3	4	5	2	1	1	1	1	2	1	5	1	1	2	1	4	3	2	3	2	6	2	0	1	1	2	1	3	0	0	1	1	1	2	2	0
27	2	2	1	3	5	5	5	5	4	4	5	5	5	5	5	5	5	5	5	4	4	4	4	5	5	5	5	5	5	5	5	5	5	5	0	0	0	0	0	0	0	0	1	0	1	0	0	0	0
25	1	1	1	3	2	5	3	3	3	4	5	4	4	4	5	3	4	4	5	4	4	4	3	5	4	4	4	5	6	4	4	5	6	6	0	0	0	0	0	1	0	0	0	0	0	0	0	1	0
26	2	1	1	3	3	4	4	1	3	1	2	4	5	4	4	3	3	5	4	2	5	5	2	3	5	2	2	2	2	3	3	4	5	2	2	2	2	2	2	3	2	2	1	2	2	3	3	1	0
25	1	1	2	3	1	6	3	3	3	3	5	3	3	2	1	5	3	5	4	3	3	3	2	4	4	3	4	1	5	2	2	5	5	4	1	1	1	0	1	0	0	1	1	0	1	1	1	2	0
25	1	1	1	3	2	5	5	5	1	1	1	3	2	3	4	2	2	6	4	2	4	4	2	6	4	1	3	6	6	1	3	6	2	3	1	1	1	1	2	2	2	2	2	0	2	2	2	3	2
60	4	2	2	1	2	6	4	4	4	4	6	4	4	4	6	4	4	6	4	4	4	4	4	6	3	3	4	5	6	3	4	6	6	6	0	0	0	0	0	0	0	0	0	0	1	0	0	0	0
43	3	1	2	1	1	3	6	2	6	5	2	4	5	3	4	5	5	4	2	5	5	5	5	1	1	2	5	2	5	4	4	5	6	4	3	1	2	3	0	3	1	2	2	0	1	2	1	3	0
31	2	1	2	2	2	4	3	3	2	6	5	6	6	6	2	4	5	1	4	5	6	6	6	2	6	5	5	6	6	6	6	1	3	3	2	2	1	1	1	2	1	2	1	0	1	2	2	2	0
19	1	1	1	3	1	6	4	4	4	3	6	3	3	4	6	3	4	6	3	4	3	3	4	5	4	4	5	5	6	5	3	6	6	6	2	3	1	3	1	0	1	0	2	0	1	1	0	3	0
25	1	1	1	3	5	5	4	2	4	4	3	2	5	4	3	5	3	5	5	4	5	4	2	1	4	3	4	2	6	4	4	5	6	4	2	1	1	0	1	2	0	0	2	1	2	1	1	2	1
30	2	1	2	3	4	4	2	2	2	1	3	2	3	3	2	2	2	6	1	3	3	3	3	1	2	3	4	2	4	2	3	6	1	4	2	2	2	1	2	1	1	1	2	2	1	2	2	2	2
25	1	2	2	3	4	4	3	3	3	2	4	3	3	3	5	3	3	4	4	3	3	3	3	4	3	3	3	4	6	3	3	5	5	5	1	1	1	0	0	1	1	1	1	0	1	1	0	1	0
26	2	2	1	3	5	4	4	3	4	4	2	4	4	4	2	4	4	3	3	3	4	4	4	3	4	3	4	3	4	4	4	4	3	4	1	1	1	0	0	1	0	0	1	1	1	1	1	2	0
26	2	2	1	3	1	5	3	3	3	4	6	3	3	4	4	3	4	3	4	3	2	3	2	5	2	3	3	5	6	4	3	5	4	1	1	0	0	0	0	1	1	1	1	1	1	1	1	1	1
18	1	1	1	1	1	4	6	6	6	5	6	6	6	6	6	6	5	4	5	5	6	6	5	6	6	6	6	2	6	6	6	6	5	6	1	0	0	0	0	2	0	1	2	0	2	1	1	0	0
19	1	2	1	2	2	5	2	3	4	1	4	2	5	6	1	5	2	1	5	5	6	6	2	4	5	3	5	5	2	3	3	5	3	1	2	2	2	2	0	2	1	3	0	1	1	1	2	1	0
26	2	2	2	3	4	6	6	3	1	2	6	2	2	1	6	6	6	5	4	6	6	5	5	5	5	6	5	5	6	5	5	6	6	5	1	0	0	2	1	0	0	0	0	0	0	0	0	0	0
44	3	2	2	2	3	6	5	5	5	5	5	5	5	5	5	4	4	4	3	4	4	4	5	5	5	4	3	5	5	5	5	5	5	5	0	0	0	0	0	0	0	0	1	0	1	0	0	1	0
30	2	2	2	1	2	5	4	5	4	2	5	2	5	5	2	2	2	4	5	2	3	5	5	5	5	2	4	2	5	4	5	5	3	5	2	1	1	1	1	2	1	2	1	1	0	1	1	1	0
38	2	2	2	2	1	5	3	4	4	4	5	4	4	4	5	4	4	5	4	4	3	4	3	4	4	4	4	4	5	4	4	5	5	5	1	0	1	0	0	0	1	0	0	0	1	1	0	1	0
60	4	2	2	1	2	4	4	2	5	1	2	2	3	3	4	3	2	1	2	2	5	3	5	2	3	2	2	4	5	2	3	2	2	2	2	1	2	2	1	1	1	1	0	2	2	2	2	1	0
39	2	2	2	2	2	5	5	4	5	5	5	4	5	5	6	5	5	2	3	5	5	5	4	5	2	5	4	2	5	5	3	5	5	5	0	0	1	0	0	0	0	0	0	1	1	1	0	1	1
29	2	2	1	3	5	5	3	3	3	4	5	4	4	5	6	3	3	4	5	3	4	3	3	5	4	4	3	5	6	3	3	6	4	6	1	1	0	1	0	1	1	1	1	1	1	0	1	1	0
38	2	2	2	1	2	4	6	1	1	1	5	1	3	1	6	4	2	6	5	3	2	3	1	3	2	3	3	6	6	1	2	3	3	5	3	0	1	0	0	1	1	0	0	0	0	0	0	0	0
33	2	2	2	1	2	4	6	1	1	1	3	4	1	6	4	6	6	1	1	3	6	6	1	1	3	1	6	5	6	3	3	6	1	1	1	1	2	1	0	1	1	1	2	1	2	1	1	3	1
20	1	2	2	3	2	3	3	6	3	3	5	4	3	6	6	4	5	6	1	5	6	3	3	5	4	3	4	5	6	5	4	4	4	2	0	1	0	2	0	1	1	0	3	0	1	0	1	2	0
40	3	2	2	2	2	2	4	2	4	2	3	2	2	6	6	3	3	2	4	3	4	3	3	4	5	2	3	2	6	3	3	5	1	5	1	2	2	2	3	1	3	2	1	3	2	3	3	3	0
60	4	2	3	3	2	5	3	4	3	4	5	3	6	2	4	6	3	4	6	4	5	6	4	4	6	4	5	6	5	3	5	5	4	3	1	0	1	2	1	1	1	1	1	1	2	2	1	2	1
50	3	2	2	2	2	6	6	3	6	1	6	3	4	6	3	6	6	4	3	4	6	4	3	1	3	3	3	4	4	1	3	2	1	1	1	1	1	0	1	1	1	1	1	1	1	1	1	1	0
39	2	2	2	3	2	6	6	5	5	5	2	5	6	6	1	5	5	4	2	4	4	5	3	2	6	5	6	2	6	4	4	6	6	6	1	1	1	1	0	1	0	0	1	0	1	0	0	1	0
51	3	2	2	2	5	6	5	3	3	6	6	3	5	6	6	6	4	6	3	6	6	6	5	4	6	6	6	1	6	5	4	6	5	6	1	0	0	0	0	2	0	0	1	0	0	0	0	0	0
39	2	2	2	3	2	6	6	5	5	5	2	5	6	6	1	5	5	4	2	4	4	5	3	2	6	5	6	2	6	4	4	6	6	6	1	1	1	1	0	1	0	0	1	0	1	0	0	1	0
51	3	2	2	2	5	6	5	3	3	6	6	3	5	6	6	6	4	6	3	6	6	6	5	4	6	6	6	1	6	5	4	6	5	6	1	0	0	0	0	2	0	0	1	0	0	0	0	0	0
32	2	2	3	1	1	1	1	1	1	1	1	1	1	1	1	1	1	1	1	1	1	1	1	1	1	1	1	1	6	1	1	1	1	1	2	2	2	2	3	2	2	3	2	2	2	3	3	3	2
41	3	2	2	2	4	6	6	6	5	5	5	5	5	5	6	5	5	6	3	5	5	5	5	5	3	4	4	2	6	4	4	6	6	6	0	0	0	0	0	0	0	0	0	0	0	0	0	0	0
36	2	2	2	1	1	3	1	1	1	1	3	1	1	1	3	1	1	3	3	2	3	3	3	4	3	3	3	4	5	4	3	4	3	3	2	0	1	1	1	1	1	1	1	1	1	2	2	3	1
36	2	2	2	2	2	4	3	2	3	3	5	3	3	4	5	3	4	6	4	2	2	5	3	4	5	3	5	4	4	2	5	6	5	4	1	0	2	1	2	1	0	0	0	1	0	1	2	3	1
25	1	2	1	2	2	6	5	3	4	3	6	6	6	4	6	5	4	6	3	4	4	4	4	3	4	4	4	3	6	5	5	6	6	1	0	0	0	0	0	0	0	0	0	0	0	0	0	0	0
41	3	2	1	2	2	5	3	5	4	3	1	4	4	3	4	5	5	4	2	4	5	3	3	4	4	3	5	4	2	3	5	3	1	3	4	4	2	1	2	2	3	1	3	1	2	3	1	2	3
44	3	2	2	1	2	3	6	4	4	4	6	4	4	4	6	2	3	4	1	3	4	6	1	6	6	4	5	1	6	3	5	6	4	4	0	0	0	0	0	0	0	0	0	0	1	2	0	3	0
32	2	2	3	1	1	1	1	1	1	1	1	1	1	1	1	1	1	1	1	1	1	1	1	1	1	1	1	1	6	1	1	1	1	1	2	2	2	2	3	2	2	3	2	2	2	3	3	3	2
41	3	2	2	2	4	6	6	6	5	5	5	5	5	5	6	5	5	6	3	5	5	5	5	5	3	4	4	2	6	4	4	6	6	6	0	0	0	0	0	0	0	0	0	0	0	0	0	0	0
36	2	2	2	1	1	3	1	1	1	1	3	1	1	1	3	1	1	3	3	2	3	3	3	4	3	3	3	4	5	4	3	4	3	3	2	0	1	1	1	1	1	1	1	1	1	2	2	3	1
36	2	2	2	2	2	4	3	2	3	3	5	3	3	4	5	3	4	6	4	2	2	5	3	4	5	3	5	4	4	2	5	6	5	4	1	0	2	1	2	1	0	0	0	1	0	1	2	3	1
25	1	2	1	2	2	6	5	3	4	3	6	6	6	4	6	5	4	6	3	4	4	4	4	3	4	4	4	3	6	5	5	6	6	1	0	0	0	0	0	0	0	0	0	0	0	0	0	0	0
55	3	2	2	2	3	6	3	3	3	3	6	3	4	4	6	3	4	6	3	3	3	3	3	4	3	3	3	3	5	3	3	6	3	5	1	0	0	0	0	2	0	0	0	0	3	2	1	2	0
30	2	2	1	3	4	6	4	4	4	4	6	5	5	5	6	4	4	6	6	6	6	6	6	6	4	4	6	6	6	4	5	6	6	6	0	0	0	0	0	0	0	0	0	0	0	0	0	0	0
55	3	2	2	3	3	6	5	5	3	3	5	4	6	5	5	4	4	4	5	4	4	4	5	5	6	6	4	6	6	4	6	5	5	5	0	0	0	0	0	1	0	0	0	0	1	1	1	2	0
25	1	2	2	3	4	4	3	3	3	2	4	3	3	3	5	3	3	4	4	3	3	3	3	4	3	3	3	4	6	3	3	5	5	5	1	1	1	0	0	1	1	1	1	0	1	1	0	1	0
26	2	2	1	3	5	4	4	3	4	4	2	4	4	4	2	4	4	3	3	3	4	4	4	3	4	3	4	3	4	4	4	4	3	4	1	1	1	0	0	1	0	0	1	1	1	1	1	2	0
26	2	2	1	3	1	5	3	3	3	4	6	3	3	4	4	3	4	3	4	3	2	3	2	5	2	3	3	5	6	4	3	5	4	1	1	0	0	0	0	1	1	1	1	1	1	1	1	1	1
55	3	2	2	2	3	6	3	3	3	3	6	3	4	4	6	3	4	6	3	3	3	3	3	4	3	3	3	3	5	3	3	6	3	5	1	0	0	0	0	2	0	0	0	0	3	2	1	2	0
55	3	2	2	3	3	6	5	5	3	3	5	4	6	5	5	4	4	4	5	4	4	4	5	5	6	6	4	6	6	4	6	5	5	5	0	0	0	0	0	1	0	0	0	0	1	1	1	2	0
44	3	2	2	1	2	3	6	4	4	4	6	4	4	4	6	2	3	4	1	3	4	6	1	6	6	4	5	1	6	3	5	6	4	4	0	0	0	0	0	0	0	0	0	0	1	2	0	3	0
41	3	2	2	2	4	6	6	6	5	5	5	5	5	5	6	5	5	6	3	5	5	5	5	5	3	4	4	2	6	4	4	6	6	6	0	0	0	0	0	0	0	0	0	0	0	0	0	0	0
60	4	2	3	3	2	5	3	4	3	4	5	3	6	2	4	6	3	4	6	4	5	6	4	4	6	4	5	6	5	3	5	5	4	3	1	0	1	2	1	1	1	1	1	1	2	2	1	2	1
50	3	2	2	2	2	6	6	3	6	1	6	3	4	6	3	6	6	4	3	4	6	4	3	1	3	3	3	4	4	1	3	2	1	1	1	1	1	0	1	1	1	1	1	1	1	1	1	1	0
44	3	2	2	2	3	6	5	5	5	5	5	5	5	5	5	4	4	4	3	4	4	4	5	5	5	4	3	5	5	5	5	5	5	5	0	0	0	0	0	0	0	0	1	0	1	0	0	1	0
55	3	2	2	3	3	6	5	5	3	3	5	4	6	5	5	4	4	4	5	4	4	4	5	5	6	6	4	6	6	4	6	5	5	5	0	0	0	0	0	1	0	0	0	0	1	1	1	2	0
44	3	2	2	2	3	6	5	5	5	5	5	5	5	5	5	4	4	4	3	4	4	4	5	5	5	4	3	5	5	5	5	5	5	5	0	0	0	0	0	0	0	0	1	0	1	0	0	1	0
51	3	2	2	2	5	6	5	3	3	6	6	3	5	6	6	6	4	6	3	6	6	6	5	4	6	6	6	1	6	5	4	6	5	6	1	0	0	0	0	2	0	0	1	0	0	0	0	0	0
44	3	2	2	1	2	3	6	4	4	4	6	4	4	4	6	2	3	4	1	3	4	6	1	6	6	4	5	1	6	3	5	6	4	4	0	0	0	0	0	0	0	0	0	0	1	2	0	3	0
50	3	2	2	3	5	6	6	6	6	6	6	4	6	6	6	3	6	6	3	5	5	5	5	6	6	6	4	6	6	4	5	6	5	4	0	0	0	0	0	0	0	0	0	0	0	0	0	0	0
55	3	2	2	3	3	6	5	5	3	3	5	4	6	5	5	4	4	4	5	4	4	4	5	5	6	6	4	6	6	4	6	5	5	5	0	0	0	0	0	1	0	0	0	0	1	1	1	2	0
55	3	2	2	3	3	6	5	5	3	3	5	4	6	5	5	4	4	4	5	4	4	4	5	5	6	6	4	6	6	4	6	5	5	5	0	0	0	0	0	1	0	0	0	0	1	1	1	2	0
60	4	2	3	3	2	5	3	4	3	4	5	3	6	2	4	6	3	4	6	4	5	6	4	4	6	4	5	6	5	3	5	5	4	3	1	0	1	2	1	1	1	1	1	1	2	2	1	2	1
51	3	2	2	2	5	6	5	3	3	6	6	3	5	6	6	6	4	6	3	6	6	6	5	4	6	6	6	1	6	5	4	6	5	6	1	0	0	0	0	2	0	0	1	0	0	0	0	0	0
60	4	2	3	3	2	5	3	4	3	4	5	3	6	2	4	6	3	4	6	4	5	6	4	4	6	4	5	6	5	3	5	5	4	3	1	0	1	2	1	1	1	1	1	1	2	2	1	2	1
[truncated: 40 more columns]
